# Supplementary material for: Putative bloodmeal sources in Glossina austeni tsetse fly of Arabuko Sokoke National Reserve in Kenya
Source: PLoS One. 2024 Mar 6;19(3):e0299243. doi: 10.1371/journal.pone.0299243 (PMC10917249; doi:10.1371/journal.pone.0299243)
Supplement: S1 Appendix — (XLSX) [file pone.0299243.s001.xlsx]

## Sheet: G. austeni distribution
Date	Site Name	Site code	Glossina austeni					Glossina pallidipes					Glossina brevipalpis					Total	Biting fly
			Female		Male			Female		Male			Female		Male
			Teneral	Non-teneral	Teneral	Non-teneral	Total	Teneral	Non-teneral	Teneral	Non-teneral	Total	Teneral	Non-teneral	Teneral	Non-teneral	Total
2022-07-12	Arabuko-kararacha 1	ARK 1	0	1	0	0	1	0	0	0	0	0	0	0	0	0	0	1	1
2022-07-12	Arabuko-kararacha 2	ARK 2	0	0	0	0	0	0	0	0	0	0	0	0	0	0	0	0	5
2022-07-12	Arabuko-kararacha 3	ARK 3	0	2	0	0	2	0	0	0	0	0	0	0	0	0	0	2	2
2022-07-12	Arabuko-kararacha 4	ARK 4	0	0	0	0	0	0	0	0	0	0	0	0	0	0	0	0	2
2022-07-12	Arabuko-kararacha 5	ARK 5	0	1	0	0	1	0	0	0	0	0	0	0	0	0	0	1
2022-07-12	Arabuko-kararacha 6	ARK 6	2	0	1	0	3	0	0	0	0	0	0	0	0	0	0	3
2022-07-12	Arabuko-kararacha 7	ARK 7	0	0	0	0	0	0	0	0	0	0	0	0	0	0	0	0	4
2022-07-12	Arabuko-kararacha 8	ARK 8	0	0	0	0	0	0	0	0	0	0	0	0	0	0	0	0
2022-07-12	Arabuko-kararacha 9	ARK 9	0	0	0	0	0	0	0	0	0	0	0	0	0	0	0	0	2
2022-07-12	Arabuko-kararacha 10	ARK 10	0	0	0	0	0	0	0	0	0	0	0	0	0	0	0	0	4
2022-07-12	Arabuko-kararacha 11	ARK 11	0	0	0	0	0	0	0	0	0	0	0	0	0	0	0	0	2
2022-07-12	Arabuko-kararacha 12	ARK 12	0	0	0	0	0	0	0	0	0	0	0	0	0	0	0	0	1
2022-07-12	Arabuko-kararacha 13	ARK 13	0	0	0	0	0	0	0	0	0	0	0	0	0	0	0	0	3
2022-07-12	Arabuko-kararacha 14	ARK 14	0	0	0	0	0	0	0	0	0	0	0	0	0	0	0	0
2022-07-12	Arabuko-Mida Gate 15	ARK 15	0	0	0	0	0	0	0	0	0	0	0	0	0	0	0	0
2022-07-12	Arabuko-Mida Gate 16	ARK 16	0	0	0	0	0	0	0	0	0	0	0	0	0	0	0	0	16
2022-07-12	Arabuko-Mida Gate 17	ARK 17	1	0	0	0	1	0	0	0	0	0	0	0	0	0	0	1	2
2022-07-12	Arabuko-Mida Gate 18	ARK 18	0	2	0	0	2	0	0	0	0	0	0	0	0	0	0	2	11
2022-07-12	Arabuko-Mida Gate 19	ARK 19	0	0	0	0	0	0	0	0	0	0	0	0	0	0	0	0	13
2022-07-12	Arabuko-Mida Gate 20	ARK 20	0	0	0	0	0	0	0	0	0	0	0	0	0	0	0	0	1
2022-07-12	Arabuko-Mida Gate 21	ARK 21	0	1	0	0	1	0	0	0	0	0	0	0	0	0	0	1
2022-07-12	Arabuko-Elephant Track 22	ARK 22	0	0	0	0	0	0	0	0	0	0	0	0	0	0	0	0	14
2022-07-12	Arabuko-Elephant Track 23	ARK 23	0	0	0	0	0	0	0	0	0	0	0	0	0	0	0	0
2022-07-12	Arabuko-Elephant Track 24	ARK 24	0	0	0	0	0	0	0	0	0	0	0	0	0	0	0	0
2022-07-12	Arabuko-Elephant Track 25	ARK 25	0	0	0	0	0	0	0	0	0	0	0	0	0	0	0	0
2022-07-12	Arabuko-Elephant Track 26	ARK 26	0	1	0	0	1	0	0	0	0	0	0	0	0	0	0	1	2
2022-07-12	Arabuko-Elephant Track 27	ARK 27	0	0	0	0	0	0	0	0	0	0	0	0	0	0	0	0
2022-07-12	Arabuko-Elephant Track 28	ARK 28	1	0	0	0	1	0	0	0	0	0	0	0	0	0	0	1
2022-07-12	Arabuko-Swamp 29	ARK 29	0	0	0	1	1	0	0	0	0	0	0	0	0	0	0	1	1
2022-07-12	Arabuko-Swamp 30	ARK 30	0	0	0	0	0	0	0	0	0	0	0	0	0	0	0	0	1
2022-07-12	Arabuko-Swamp 31	ARK 31	0	1	0	0	1	0	0	0	0	0	0	0	0	0	0	1
2022-07-12	Arabuko-Swamp 32	ARK 32	0	0	0	0	0	0	0	0	0	0	0	0	0	0	0	0
2022-07-13	Arabuko-kararacha 6	ARK 6	0	0	0	0	0	0	0	0	0	0	0	0	0	0	0	0	2
2022-07-13	Arabuko-Kararacha 33	ARK 33	0	0	0	0	0	0	0	0	0	0	0	0	0	0	0	0	3
2022-07-13	Arabuko-Kararacha 34	ARK 34	0	1	0	0	1	0	0	0	0	0	0	0	0	0	0	1
2022-07-14	Arabuko-Gilore 1	GLR 1	0	0	0	0	0	0	0	0	0	0	0	0	0	0	0	0	2
2022-07-14	Arabuko-Gilore 2	GLR 2	0	0	0	0	0	0	0	0	0	0	0	0	0	0	0	0
2022-07-14	Arabuko-Gilore 3	GLR 3	0	0	0	0	0	0	0	0	0	0	0	0	0	0	0	0	1
2022-07-14	Arabuko-Gilore 4	GLR 4	0	0	0	0	0	0	0	0	0	0	0	0	0	0	0	0
2022-07-14	Arabuko-Gilore 5	GLR 5	0	0	0	0	0	0	0	0	0	0	0	0	0	0	0	0	1
2022-07-14	Arabuko-Gilore 6	GLR 6	0	0	0	0	0	0	0	0	0	0	0	0	0	0	0	0	3
2022-07-14	Arabuko-Gilore 7	GLR 7	0	0	0	0	0	0	0	0	0	0	0	0	0	0	0	0
2022-07-14	Arabuko-Girimacha 1	KRM 1	0	0	0	0	0	0	0	0	0	0	0	0	0	0	0	0	2
2022-07-14	Arabuko-Girimacha 2	KRM 2	0	0	0	0	0	0	0	0	0	0	0	0	0	0	0	0	1
2022-07-14	Arabuko-Girimacha 3	KRM 3	0	0	0	0	0	0	0	0	0	0	0	0	0	0	0	0
2022-07-14	Arabuko-Girimacha 4	KRM 4	0	0	0	0	0	0	0	0	0	0	0	0	0	0	0	0	1
2022-07-14	Arabuko-Girimacha 5	KRM 5	0	0	0	0	0	0	0	0	0	0	0	0	0	0	0	0
2022-07-14	Arabuko-Girimacha 6	KRM 6	0	0	0	0	0	0	0	0	0	0	0	0	0	0	0	0	1
2022-07-14	Arabuko-kararacha 3	ARK 3	0	0	0	0	0	0	0	0	0	0	0	0	0	0	0	0
2022-07-14	Arabuko-kararacha 3B	ARK 3B	0	1	0	0	1	0	0	0	0	0	0	0	0	0	0	1	4
2022-07-14	Arabuko-kararacha 4	ARK 4	0	1	0	0	1	0	0	0	0	0	0	0	0	0	0	1	4
2022-07-14	Arabuko-kararacha 4B	ARK 4B	0	0	0	0	0	0	0	0	0	0	0	0	0	0	0	0
2022-07-14	Arabuko-kararacha 4C	ARK 4C	2	2	0	0	4	0	0	0	0	0	0	0	0	0	0	4	25
2022-07-14	Arabuko-kararacha 4D	ARK 4D	0	1	0	0	1	0	0	0	0	0	0	0	0	0	0	1	24
2022-07-14	Arabuko-kararacha 4E	ARK 4E	0	0	0	0	0	0	0	0	0	0	0	0	0	0	0	0
2022-07-14	Arabuko-kararacha 4F	ARK 4F	0	1	0	0	1	0	0	0	0	0	0	0	0	0	0	1	12
2022-07-15	Arabuko-Kararacha	ARK 4B	0	1	0	0	1	0	0	0	0	0	0	0	0	0	0	1	6
2022-07-15	Arabuko-Kararacha	ARK 4N	0	1	0	0	1	0	0	0	0	0	0	0	0	0	0	1	11
2022-07-15	Arabuko-Kararacha	ARK 4E	0	0	0	1	1	0	0	0	0	0	0	0	0	0	0	1	17
2022-07-15	Arabuko-Kararacha	ARK 4D	1	2	0	2	5	0	0	0	0	0	0	0	0	0	0	5	6
2022-07-15	Arabuko-Kararacha	ARK 4C1	0	0	0	1	1	0	0	0	0	0	0	0	0	0	0	1	3
2022-07-15	Arabuko-Kararacha	ARK 4C	0	2	0	0	2	0	0	0	0	0	0	0	0	0	0	2	14
2022-07-15	Arabuko-Kararacha	ARK 4D2	1	3	0	1	5	0	0	0	0	0	0	0	0	0	0	5	4
2022-07-15	Arabuko-Kararacha	ARK 4D1	0	0	1	0	1	0	0	0	0	0	0	0	0	0	0	1	4
2022-07-15	Arabuko-Kararacha	ARK 4F	1	6	0	1	8	0	0	0	0	0	0	0	0	0	0	8	3
2022-07-15	Arabuko-Kararacha	ARK 4G	0	4	0	0	4	0	0	0	0	0	0	0	0	0	0	4	13
2022-07-16	Arabuko-Kararacha	ARK 4C2	0	0	0	2	2	0	0	0	0	0	0	0	0	0	0	2
2022-07-16	Arabuko-Kararacha	ARK 4B	1	0	0	0	1	0	0	0	0	0	0	0	0	0	0	1
2022-07-16	Arabuko-Kararacha	ARK 3	0	1	0	0	1	0	0	0	0	0	0	0	0	0	0	1
2022-07-16	Arabuko-Kararacha	ARK 4C1	0	0	0	0	0	0	0	0	0	0	0	0	0	0	0	0	4
2022-07-16	Arabuko-Kararacha	ARK 1	0	0	0	0	0	0	0	0	0	0	0	0	0	0	0	0
2022-07-16	Arabuko-Kararacha	ARK 2	0	0	1	1	2	0	0	0	0	0	0	0	0	0	0	2
2022-07-16	Arabuko-Kararacha	ARK 1B	2	2	0	0	4	0	0	0	0	0	0	0	0	0	0	4
2022-07-16	Arabuko-Kararacha	ARK 47	1	5	1	1	8	0	0	0	0	0	0	0	0	0	0	8	1
2022-07-16	Arabuko-Kararacha	ARK 3B	0	1	0	0	1	0	0	0	0	0	0	0	0	0	0	1	1
2022-07-16	Arabuko-Kararacha	ARK 4D2	0	0	0	1	1	0	0	0	0	0	0	0	0	0	0	1	1
2022-07-16	Arabuko-Kararacha	ARK 4D	0	1	0	0	1	0	0	0	0	0	0	0	0	0	0	1	5
2022-07-16	Arabuko-Kararacha	ARK 4	2	1	0	0	3	0	0	0	0	0	0	0	0	0	0	3	4
2022-07-16	Arabuko-Kararacha	ARK 51	1	1	0	0	2	0	0	0	0	0	0	0	0	0	0	2	2
2022-07-16	Arabuko-Kararacha	ARK 4C	2	0	0	0	2	0	0	0	0	0	0	0	0	0	0	2	2
2022-07-16	Arabuko-Kararacha	ARK 4D1	0	0	0	1	1	0	0	0	0	0	0	0	0	0	0	1
2022-07-16	Arabuko-Kararacha	ARK 48	1	1	0	0	2	0	0	0	0	0	0	0	0	0	0	2	2
2022-07-16	Arabuko-Kararacha	ARK 46	2	2	0	0	4	0	0	0	0	0	0	0	0	0	0	4	2
2022-07-16	Arabuko-Kararacha	ARK 49	0	2	0	0	2	0	0	0	0	0	0	0	0	0	0	2
2022-07-16	Arabuko-Kararacha	ARK 50	0	0	0	0	0	0	0	0	0	0	0	0	0	0	0	0	4
2022-07-16	Arabuko-Kararacha	ARK 42	2	2	0	1	5	0	0	0	0	0	0	0	0	0	0	5
2022-07-16	Arabuko-Kararacha	ARK 38	1	0	2	0	3	0	0	0	0	0	0	0	0	0	0	3	2
2022-07-16	Arabuko-Kararacha	ARK 44	0	0	0	0	0	0	0	0	0	0	0	0	0	0	0	0
2022-07-16	Arabuko-Kararacha	ARK 43	1	2	0	1	4	0	0	0	0	0	0	0	0	0	0	4	1
2022-07-16	Arabuko-Kararacha	ARK 37	0	0	0	0	0	0	0	0	0	0	0	0	0	0	0	0	1
2022-07-16	Arabuko-Kararacha	ARK 45	1	1	0	0	2	0	0	0	0	0	0	0	0	0	0	2	4
2022-07-16	Arabuko-Kararacha	ARK 39	2	1	0	2	5	0	0	0	0	0	0	0	0	0	0	5	2
2022-07-16	Arabuko-Kararacha	ARK 41	0	1	0	0	1	0	0	0	0	0	0	0	0	0	0	1	5
2022-07-16	Arabuko-Kararacha	ARK 40	0	0	0	0	0	0	0	0	0	0	0	0	0	0	0	0	1
2022-07-16	Arabuko-Kararacha	ARK 2C	0	0	0	0	0	0	0	0	0	0	0	0	0	0	0	0
2022-07-16	Arabuko-Kararacha	ARK 35	5	0	1	1	7	0	0	0	0	0	0	0	0	0	0	7
2022-07-16	Arabuko-Kararacha	ARK 36	1	3	0	0	4	0	0	0	0	0	0	0	0	0	0	4
2022-07-13	Arabuko-Kararacha	ARK 3C	0	1	0	0	1	0	0	0	0	0	0	0	0	0	0	1	6
Totals			34	63	7	18	122	0	0	0	0	0	0	0	0	0	0	122	304

## Sheet: Samples collected for bloodmeal
No.	Site	Filter paper index	Smear No.	Species	Sex	Details/Trapping site
382	Arabuko Sokoke	Ww	6	G. austeni	female	Arabuko 5
383	Arabuko Sokoke	Ww	7	G. austeni	female	Arabuko 1
384	Arabuko Sokoke	Ww	8	G. austeni	female	Arabuko 18
385	Arabuko Sokoke	Xx	1	G. austeni	female	Arabuko 21
386	Arabuko Sokoke	Xx	2	G. austeni	female	Arabuko 4F
387	Arabuko Sokoke	Xx	3	G. austeni	female	Arabuko 3B
388	Arabuko Sokoke	Xx	4	G. austeni	female	Arabuko 3B
389	Arabuko Sokoke	Xx	5	G. austeni	female	Arabuko 3B
390	Arabuko Sokoke	Xx	6	G. austeni	female	Arabuko 4 New
391	Arabuko Sokoke	Xx	7	G. austeni	female	Arabuko 4B
392	Arabuko Sokoke	Xx	8	G. austeni	female	Arabuko 4D
393	Arabuko Sokoke	Yy	1	G. austeni	female	Arabuko 4D
394	Arabuko Sokoke	Yy	2	G. austeni	female	Arabuko 4D
395	Arabuko Sokoke	Yy	3	G. austeni	female	Arabuko 4C
396	Arabuko Sokoke	Yy	4	G. austeni	female	Arabuko 4C
397	Arabuko Sokoke	Yy	5	G. austeni	female	Arabuko 4D2
398	Arabuko Sokoke	Yy	6	G. austeni	female	Arabuko 4D2
399	Arabuko Sokoke	Yy	7	G. austeni	female	Arabuko 4D2
400	Arabuko Sokoke	Yy	8	G. austeni	female	Arabuko 4D2
401	Arabuko Sokoke	Zz	1	G. austeni	female	Arabuko 4F
402	Arabuko Sokoke	Zz	2	G. austeni	female	Arabuko 4F
403	Arabuko Sokoke	Zz	3	G. austeni	female	Arabuko 4F
404	Arabuko Sokoke	Zz	4	G. austeni	female	Arabuko 4G
405	Arabuko Sokoke	Zz	5	G. austeni	female	Arabuko 4G
406	Arabuko Sokoke	Zz	6	G. austeni	female	Arabuko 4G
407	Arabuko Sokoke	Zz	7	G. austeni	female	Arabuko 4C2
408	Arabuko Sokoke	Zz	8	G. austeni	female	Arabuko 3
409	Arabuko Sokoke	Aaa	1	G. austeni	female	Arabuko 2
410	Arabuko Sokoke	Aaa	2	G. austeni	female	Arabuko 1B
411	Arabuko Sokoke	Aaa	3	G. austeni	female	Arabuko 1B
412	Arabuko Sokoke	Aaa	4	G. austeni	female	Arabuko 3B
413	Arabuko Sokoke	Aaa	5	G. austeni	male	Arabuko 4D2
414	Arabuko Sokoke	Aaa	6	G. austeni	female	Arabuko 4
415	Arabuko Sokoke	Aaa	7	G. austeni	female	Arabuko 51
416	Arabuko Sokoke	Aaa	8	G. austeni	female	Arabuko 48
417	Arabuko Sokoke	Bbb	1	G. austeni	female	Arabuko 46
418	Arabuko Sokoke	Bbb	2	G. austeni	female	Arabuko 46
419	Arabuko Sokoke	Bbb	3	G. austeni	female	Arabuko 49
420	Arabuko Sokoke	Bbb	4	G. austeni	female	Arabuko 49
421	Arabuko Sokoke	Bbb	5	G. austeni	female	Arabuko 43
422	Arabuko Sokoke	Bbb	6	G. austeni	female	Arabuko 43
423	Arabuko Sokoke	Bbb	7	G. austeni	female	Arabuko 43
424	Arabuko Sokoke	Bbb	8	G. austeni	female	Arabuko 45
425	Arabuko Sokoke	Ccc	1	G. austeni	female	Arabuko 42
426	Arabuko Sokoke	Ccc	2	G. austeni	female	Arabuko 42
427	Arabuko Sokoke	Ccc	3	G. austeni	female	Arabuko 36
428	Arabuko Sokoke	Ccc	4	G. austeni	female	Arabuko 36
429	Arabuko Sokoke	Ccc	5	G. austeni	female	Arabuko 47
430	Arabuko Sokoke	Ccc	6	G. austeni	female	Arabuko 47
431	Arabuko Sokoke	Ccc	7	G. austeni	female	Arabuko 39

## Sheet: vertebrate hosts identified
SAMPLE No.	No. of hosts fed on	Species	Location	Site	Trap	Sex	Bushpig	Common warthog	Cattle	Buffalo	Harnessed bushbuck	Sunni antelope
Aaa1	1	G. austeni	Arabuko Sokoke	Arabuko Karacha	Arabuko 2	female						Yes
Aaa2	1	G. austeni	Arabuko Sokoke	Arabuko Karacha	Arabuko 1B	female						Yes
Aaa3	1	G. austeni	Arabuko Sokoke	Arabuko Karacha	Arabuko 1B	female						Yes
Aaa4	1	G. austeni	Arabuko Sokoke	Arabuko Karacha	Arabuko 3B	female						Yes
Aaa5	1	G. austeni	Arabuko Sokoke	Arabuko Karacha	Arabuko 4D2	male						Yes
Aaa6	1	G. austeni	Arabuko Sokoke	Arabuko Karacha	Arabuko 4	female						Yes
Aaa8	1	G. austeni	Arabuko Sokoke	Arabuko Karacha	Arabuko 48	female						Yes
Bbb1	1	G. austeni	Arabuko Sokoke	Arabuko Karacha	Arabuko 46	female					Yes
Bbb2	1	G. austeni	Arabuko Sokoke	Arabuko Karacha	Arabuko 46	female						Yes
Bbb4	1	G. austeni	Arabuko Sokoke	Arabuko Karacha	Arabuko 49	female						Yes
Bbb5	1	G. austeni	Arabuko Sokoke	Arabuko Karacha	Arabuko 43	female						Yes
Bbb6	1	G. austeni	Arabuko Sokoke	Arabuko Karacha	Arabuko 43	female					Yes
Bbb7	1	G. austeni	Arabuko Sokoke	Arabuko Karacha	Arabuko 43	female						Yes
Bbb8	1	G. austeni	Arabuko Sokoke	Arabuko Karacha	Arabuko 45	female					Yes
Ccc1	1	G. austeni	Arabuko Sokoke	Arabuko Karacha	Arabuko 42	female						Yes
Ccc2	1	G. austeni	Arabuko Sokoke	Arabuko Karacha	Arabuko 42	female						Yes
Ccc3	1	G. austeni	Arabuko Sokoke	Arabuko Karacha	Arabuko 36	female						Yes
Ccc4	1	G. austeni	Arabuko Sokoke	Arabuko Karacha	Arabuko 36	female						Yes
Ccc5	1	G. austeni	Arabuko Sokoke	Arabuko Karacha	Arabuko 47	female					Yes
Ccc6	1	G. austeni	Arabuko Sokoke	Arabuko Karacha	Arabuko 47	female					Yes
Ccc7	1	G. austeni	Arabuko Sokoke	Arabuko Karacha	Arabuko 39	female						Yes
Ccc8	1	G. austeni	Arabuko Sokoke			female						Yes
Yy1	1	G. austeni	Arabuko Sokoke	Arabuko Karacha	Arabuko 4D	female				Yes
Yy2	1	G. austeni	Arabuko Sokoke	Arabuko Karacha	Arabuko 4D	female				Yes
Yy3	1	G. austeni	Arabuko Sokoke	Arabuko Karacha	Arabuko 4C	female			Yes
Yy4	1	G. austeni	Arabuko Sokoke	Arabuko Karacha	Arabuko 4C	female				Yes
Yy5	1	G. austeni	Arabuko Sokoke	Arabuko Karacha	Arabuko 4D2	female					Yes
Yy6	1	G. austeni	Arabuko Sokoke	Arabuko Karacha	Arabuko 4D2	female						Yes
Yy7	1	G. austeni	Arabuko Sokoke	Arabuko Karacha	Arabuko 4D2	female					Yes
Yy8	1	G. austeni	Arabuko Sokoke	Arabuko Karacha	Arabuko 4D2	female						Yes

## Sheet: Vertebrate codes
No. of hosts fed on	Species	Location	Site	Trap	Sex	Vertebrate_host	Cattle	Buffalo	Harnessed bushbuck	Suni antelope
1	G. austeni	Arabuko Sokoke	1	Arabuko 2	2	1	2	2	2	1
1	G. austeni	Arabuko Sokoke	1	Arabuko 1B	2	1	2	2	2	1
1	G. austeni	Arabuko Sokoke	1	Arabuko 1B	2	1	2	2	2	1
1	G. austeni	Arabuko Sokoke	1	Arabuko 3B	2	1	2	2	2	1
1	G. austeni	Arabuko Sokoke	1	Arabuko 4D2	1	1	2	2	2	1
1	G. austeni	Arabuko Sokoke	1	Arabuko 4	2	1	2	2	2	1
1	G. austeni	Arabuko Sokoke	1	Arabuko 48	2	1	2	2	2	1
1	G. austeni	Arabuko Sokoke	1	Arabuko 46	2	2	2	2	1	2
1	G. austeni	Arabuko Sokoke	1	Arabuko 46	2	1	2	2	2	1
1	G. austeni	Arabuko Sokoke	1	Arabuko 49	2	1	2	2	2	1
1	G. austeni	Arabuko Sokoke	1	Arabuko 43	2	1	2	2	2	1
1	G. austeni	Arabuko Sokoke	1	Arabuko 43	2	2	2	2	1	2
1	G. austeni	Arabuko Sokoke	1	Arabuko 43	2	1	2	2	2	1
1	G. austeni	Arabuko Sokoke	1	Arabuko 45	2	2	2	2	1	2
1	G. austeni	Arabuko Sokoke	1	Arabuko 42	2	1	2	2	2	1
1	G. austeni	Arabuko Sokoke	1	Arabuko 42	2	1	2	2	2	1
1	G. austeni	Arabuko Sokoke	1	Arabuko 36	2	1	2	2	2	1
1	G. austeni	Arabuko Sokoke	1	Arabuko 36	2	1	2	2	2	1
1	G. austeni	Arabuko Sokoke	1	Arabuko 47	2	2	2	2	1	2
1	G. austeni	Arabuko Sokoke	1	Arabuko 47	2	2	2	2	1	2
1	G. austeni	Arabuko Sokoke	1	Arabuko 39	2	1	2	2	2	1
1	G. austeni	Arabuko Sokoke	1	Arabuko 40	2	1	2	2	2	1
1	G. austeni	Arabuko Sokoke	1	Arabuko 4D	2	3	2	1	2	2
1	G. austeni	Arabuko Sokoke	1	Arabuko 4D	2	3	2	1	2	2
1	G. austeni	Arabuko Sokoke	1	Arabuko 4C	2	4	1	2	2	2
1	G. austeni	Arabuko Sokoke	1	Arabuko 4C	2	3	2	1	2	2
1	G. austeni	Arabuko Sokoke	1	Arabuko 4D2	2	2	2	2	1	2
1	G. austeni	Arabuko Sokoke	1	Arabuko 4D2	2	1	2	2	2	1
1	G. austeni	Arabuko Sokoke	1	Arabuko 4D2	2	2	2	2	1	2
1	G. austeni	Arabuko Sokoke	1	Arabuko 4D2	2	1	2	2	2	1
